# Supplementary material for: Higher Diet Quality in Latina Women during Pregnancy May Be Associated with Sociodemographic Factors
Source: Int J Environ Res Public Health. 2022 Oct 26;19(21):13895. doi: 10.3390/ijerph192113895 (PMC9657950; doi:10.3390/ijerph192113895)
Supplement: Supplementary file 1 [file ijerph-19-13895-s001.zip]

Archive with 1 entries (1 files):
- ijerph-1882354-supplementary.pdf
